# Supplementary material for: Cyclooxygenase-1 deletion in 5 × FAD mice protects against microglia-induced neuroinflammation and mitigates cognitive impairment
Source: Transl Neurodegener. 2025 Aug 22;14:43. doi: 10.1186/s40035-025-00501-9 (PMC12372357; doi:10.1186/s40035-025-00501-9)
Supplement: Supplementary file 2 — Additional file 2. Table S2 Quantitative analysis of COX-1 expression between microglia and other cell types from ssREAD. [file 40035_2025_501_MOESM2_ESM.xls]

## Sheet: Microglia vs others
Table S2 Quantitative analysis of COX-1 expression between microglia and other cell types from ssREAD database
id	p_val	avg_logFC	pct_1	pct_2	p_val_adj	cluster	gene	a_data_id	b_data_id	ct	type	a_species	a_condition	a_region	a_gender	b_species	b_condition	b_region	b_gender	description	hint	value	desc
703144	1.58748228390219e-269	0.706106	0.118	0.004	4.03e-265	Microglia	PTGS1	AD00106	AD00106	Microglia	cell_type_specific	Human	Control	Prefrontal cortex	Female	Human	Control	Prefrontal cortex	Female	Cell type specific	AD00106 (H-H-Prefrontal cortex-Female) vs AD00106 (H-H-Prefrontal cortex-Female)	AD00106 vs AD00106	AD00106(Microglia vs others)
949550	4.8729642388829e-193	1.06304	0.204	0.003	1.36e-188	Microglia	PTGS1	AD00107	AD00107	Microglia	cell_type_specific	Human	Disease	Prefrontal cortex	Male	Human	Disease	Prefrontal cortex	Male	Cell type specific	AD00107 (H-AD-Prefrontal cortex-Male_001) vs AD00107 (H-AD-Prefrontal cortex-Male_001)	AD00107 vs AD00107	AD00107(Microglia vs others)
1216196	2.64462490722944e-113	0.769959	0.147	0.004	7.40e-109	Microglia	PTGS1	AD00108	AD00108	Microglia	cell_type_specific	Human	Disease	Prefrontal cortex	Male	Human	Disease	Prefrontal cortex	Male	Cell type specific	AD00108 (H-AD-Prefrontal cortex-Male_002) vs AD00108 (H-AD-Prefrontal cortex-Male_002)	AD00108 vs AD00108	AD00108(Microglia vs others)
1481269	2.4622352697883502e-54	0.797113	0.117	0.002	6.85e-50	Microglia	PTGS1	AD00109	AD00109	Microglia	cell_type_specific	Human	Disease	Prefrontal cortex	Female	Human	Disease	Prefrontal cortex	Female	Cell type specific	AD00109 (H-AD-Prefrontal cortex-Female_001) vs AD00109 (H-AD-Prefrontal cortex-Female_001)	AD00109 vs AD00109	AD00109(Microglia vs others)
1657725	7.04103858443374e-191	0.906096	0.17	0.003	1.99e-186	Microglia	PTGS1	AD00110	AD00110	Microglia	cell_type_specific	Human	Disease	Prefrontal cortex	Female	Human	Disease	Prefrontal cortex	Female	Cell type specific	AD00110 (H-AD-Prefrontal cortex-Female_002) vs AD00110 (H-AD-Prefrontal cortex-Female_002)	AD00110 vs AD00110	AD00110(Microglia vs others)
2234141	0	2.15938	0.401	0.038	0.00e+0	Microglia	Ptgs1	AD00301	AD00301	Microglia	cell_type_specific	Mouse	Control	Cortex	Male	Mouse	Control	Cortex	Male	Cell type specific	AD00301 (M-H-Cortex-Male-7m) vs AD00301 (M-H-Cortex-Male-7m)	AD00301 vs AD00301	AD00301(Microglia vs others)
2365550	1.20417012240204e-46	1.044	0.203	0.01	2.07e-42	Microglia	Ptgs1	AD00302	AD00302	Microglia	cell_type_specific	Mouse	Control	Cortex	Male	Mouse	Control	Cortex	Male	Cell type specific	AD00302 (M-H-Cortex-Male-15m) vs AD00302 (M-H-Cortex-Male-15m)	AD00302 vs AD00302	AD00302(Microglia vs others)
2401012	2.4363407919306303e-20	1.05884	0.294	0.049	4.25e-16	Microglia	Ptgs1	AD00303	AD00303	Microglia	cell_type_specific	Mouse	Disease	Cortex	Male	Mouse	Disease	Cortex	Male	Cell type specific	AD00303 (M-AD-Cortex-Male-7m_001) vs AD00303 (M-AD-Cortex-Male-7m_001)	AD00303 vs AD00303	AD00303(Microglia vs others)
2424752	0	1.90026	0.494	0.043	0.00e+0	Microglia	Ptgs1	AD00304	AD00304	Microglia	cell_type_specific	Mouse	Disease	Cortex	Male	Mouse	Disease	Cortex	Male	Cell type specific	AD00304 (M-AD-Cortex-Male-7m_002) vs AD00304 (M-AD-Cortex-Male-7m_002)	AD00304 vs AD00304	AD00304(Microglia vs others)
2575399	0	1.40868	0.328	0.043	0.00e+0	Microglia	Ptgs1	AD00305	AD00305	Microglia	cell_type_specific	Mouse	Disease	Cortex	Male	Mouse	Disease	Cortex	Male	Cell type specific	AD00305 (M-AD-Cortex-Male-7m_003) vs AD00305 (M-AD-Cortex-Male-7m_003)	AD00305 vs AD00305	AD00305(Microglia vs others)
2748591	0	1.93614	0.571	0.047	0.00e+0	Microglia	Ptgs1	AD00306	AD00306	Microglia	cell_type_specific	Mouse	Disease	Cortex	Male	Mouse	Disease	Cortex	Male	Cell type specific	AD00306 (M-AD-Cortex-Male-7m_004) vs AD00306 (M-AD-Cortex-Male-7m_004)	AD00306 vs AD00306	AD00306(Microglia vs others)
2906291	8.262431991060099e-25	1.31545	0.258	0.011	1.42e-20	Microglia	Ptgs1	AD00307	AD00307	Microglia	cell_type_specific	Mouse	Disease	Cortex	Male	Mouse	Disease	Cortex	Male	Cell type specific	AD00307 (M-AD-Cortex-Male-15m_001) vs AD00307 (M-AD-Cortex-Male-15m_001)	AD00307 vs AD00307	AD00307(Microglia vs others)
2932242	8.674807450606561e-13	1.08039	0.111	0.011	1.49e-8	Microglia	Ptgs1	AD00308	AD00308	Microglia	cell_type_specific	Mouse	Disease	Cortex	Male	Mouse	Disease	Cortex	Male	Cell type specific	AD00308 (M-AD-Cortex-Male-15m_002) vs AD00308 (M-AD-Cortex-Male-15m_002)	AD00308 vs AD00308	AD00308(Microglia vs others)
2994850	2.3718974998358796e-101	1.21464	0.831	0.156	3.35e-97	Microglia	Ptgs1	AD00401	AD00401	Microglia	cell_type_specific	Mouse	Control	Cerebral cortex	Female	Mouse	Control	Cerebral cortex	Female	Cell type specific	AD00401 (M-H-Cerebral cortex-Female-15m) vs AD00401 (M-H-Cerebral cortex-Female-15m)	AD00401 vs AD00401	AD00401(Microglia vs others)
3037440	6.441031344648511e-35	0.584504	0.518	0.273	9.47e-31	Microglia	Ptgs1	AD00402	AD00402	Microglia	cell_type_specific	Mouse	Disease	Cerebral cortex	Female	Mouse	Disease	Cerebral cortex	Female	Cell type specific	AD00402 (M-AD-Cerebral cortex-Female-15m_001) vs AD00402 (M-AD-Cerebral cortex-Female-15m_001)	AD00402 vs AD00402	AD00402(Microglia vs others)
3085368	2.03276254568565e-52	0.78429	0.578	0.22	3.02e-48	Microglia	Ptgs1	AD00403	AD00403	Microglia	cell_type_specific	Mouse	Disease	Cerebral cortex	Female	Mouse	Disease	Cerebral cortex	Female	Cell type specific	AD00403 (M-AD-Cerebral cortex-Female-15m_002) vs AD00403 (M-AD-Cerebral cortex-Female-15m_002)	AD00403 vs AD00403	AD00403(Microglia vs others)
3165789	9.78854601501209e-46	1.21938	0.487	0.123	1.44e-41	Microglia	Ptgs1	AD00405	AD00405	Microglia	cell_type_specific	Mouse	Disease	Cerebral cortex	Male	Mouse	Disease	Cerebral cortex	Male	Cell type specific	AD00405 (M-AD-Cerebral cortex-Male-15m_002) vs AD00405 (M-AD-Cerebral cortex-Male-15m_002)	AD00405 vs AD00405	AD00405(Microglia vs others)
3228255	0.00138405	1.71311	0.235	0.03	1.00e+0	Microglia	Ptgs1	AD00501	AD00501	Microglia	cell_type_specific	Mouse	Control	Cerebellum	Male	Mouse	Control	Cerebellum	Male	Cell type specific	AD00501 (M-H-Cerebellum-Male-7m) vs AD00501 (M-H-Cerebellum-Male-7m)	AD00501 vs AD00501	AD00501(Microglia vs others)
3364048	0	1.86024	0.908	0.006	0.00e+0	Microglia	Ptgs1	AD00703	AD00703	Microglia	cell_type_specific	Mouse	Control	Hippocampus	Male	Mouse	Control	Hippocampus	Male	Cell type specific	AD00703 (M-H-Hippocampus-Male-15m) vs AD00703 (M-H-Hippocampus-Male-15m)	AD00703 vs AD00703	AD00703(Microglia vs others)
3517717	4.0911186816114e-9	1.50916	0.856	0.154	5.06e-5	Microglia	Ptgs1	AD00711	AD00711	Microglia	cell_type_specific	Mouse	Disease	Hippocampus	Male	Mouse	Disease	Hippocampus	Male	Cell type specific	AD00711 (M-AD-Hippocampus-Male-15m_001) vs AD00711 (M-AD-Hippocampus-Male-15m_001)	AD00711 vs AD00711	AD00711(Microglia vs others)
4287059	8.71572852340767e-224	1.73036	0.836	0.107	1.35e-219	Microglia	Ptgs1	AD00901	AD00901	Microglia	cell_type_specific	Mouse	Control	Cortex and hippocampus	Female	Mouse	Control	Cortex and hippocampus	Female	Cell type specific	AD00901 (M-H-cortex_and_hippocampus-Female-7m_001) vs AD00901 (M-H-cortex_and_hippocampus-Female-7m_001)	AD00901 vs AD00901	AD00901(Microglia vs others)
4336195	0	1.4527	0.814	0.292	0.00e+0	Microglia	Ptgs1	AD00902	AD00902	Microglia	cell_type_specific	Mouse	Control	Cortex and hippocampus	Female	Mouse	Control	Cortex and hippocampus	Female	Cell type specific	AD00902 (M-H-cortex_and_hippocampus-Female-7m_002) vs AD00902 (M-H-cortex_and_hippocampus-Female-7m_002)	AD00902 vs AD00902	AD00902(Microglia vs others)
4405846	9.100935474376001e-307	1.69425	0.835	0.152	1.46e-302	Microglia	Ptgs1	AD00903	AD00903	Microglia	cell_type_specific	Mouse	Disease	Cortex and hippocampus	Female	Mouse	Disease	Cortex and hippocampus	Female	Cell type specific	AD00903 (M-AD-cortex_and_hippocampus-Female-7m_001) vs AD00903 (M-AD-cortex_and_hippocampus-Female-7m_001)	AD00903 vs AD00903	AD00903(Microglia vs others)
4477314	0	1.42141	0.771	0.21	0.00e+0	Microglia	Ptgs1	AD00904	AD00904	Microglia	cell_type_specific	Mouse	Disease	Cortex and hippocampus	Female	Mouse	Disease	Cortex and hippocampus	Female	Cell type specific	AD00904 (M-AD-cortex_and_hippocampus-Female-7m_002) vs AD00904 (M-AD-cortex_and_hippocampus-Female-7m_002)	AD00904 vs AD00904	AD00904(Microglia vs others)
4573358	4.790817400772451e-26	1.11668	0.738	0.18	5.95e-22	Microglia	Ptgs1	AD01002	AD01002	Microglia	cell_type_specific	Mouse	Control	Subventricular zone and hippocampus	Female	Mouse	Control	Subventricular zone and hippocampus	Female	Cell type specific	AD01002 (M-H-subventricular_zone_and_hippocampus-Female-7m_002) vs AD01002 (M-H-subventricular_zone_and_hippocampus-Female-7m_002)	AD01002 vs AD01002	AD01002(Microglia vs others)
4594934	1.1796683905214599e-32	1.48651	0.739	0.089	1.48e-28	Microglia	Ptgs1	AD01004	AD01004	Microglia	cell_type_specific	Mouse	Disease	Subventricular zone and hippocampus	Female	Mouse	Disease	Subventricular zone and hippocampus	Female	Cell type specific	AD01004 (M-AD-subventricular_zone_and_hippocampus-Female-7m_002) vs AD01004 (M-AD-subventricular_zone_and_hippocampus-Female-7m_002)	AD01004 vs AD01004	AD01004(Microglia vs others)
