# Supplementary material for: Cyclooxygenase-1 deletion in 5 × FAD mice protects against microglia-induced neuroinflammation and mitigates cognitive impairment
Source: Transl Neurodegener. 2025 Aug 22;14:43. doi: 10.1186/s40035-025-00501-9 (PMC12372357; doi:10.1186/s40035-025-00501-9)
Supplement: Supplementary file 3 — Additional file 3. Table S3 Quantitative analysis of gene expressions among different clusters of microglia from ssREAD database. [file 40035_2025_501_MOESM3_ESM.xlsx]

## Sheet: Sheet1
Quantitative analysis of gene expressions among different clusters of microglia from ssREAD database
gene	p-value	avg_logFC	pct.1	pct.2	adjusted p-value	cluster
HNRNPH1	2.17421e-35	0.359176	0.944	0.931	3.87422e-31	0
CALR	1.12892e-26	0.405108	0.664	0.602	2.01162e-22	0
AXL	4.3083e-24	0.477422	0.584	0.503	7.67695e-20	0
FGD2	4.54273e-24	0.418475	0.696	0.642	8.09469e-20	0
CYBB	6.26626e-24	0.331218	0.914	0.892	1.11658e-19	0
SRGAP2	2.68569e-14	0.251184	0.831	0.81	4.78563e-10	0
C6orf62	4.44674e-14	0.387359	0.623	0.588	7.92365e-10	0
ACTB	1.2658e-13	0.269053	0.904	0.89	2.25553e-09	0
SRGAP2C	1.09987e-12	0.27323	0.78	0.766	1.95986e-08	0
SRSF6	5.28792e-12	0.341084	0.762	0.733	9.42254e-08	0
SRGAP2B	7.11294e-12	0.268356	0.791	0.777	1.26745e-07	0
SRSF3	4.39332e-11	0.360201	0.551	0.504	7.82846e-07	0
DHRS3	1.44411e-09	0.408264	0.36	0.319	2.57327e-05	0
RNA5SP151	3.69822e-09	0.417361	0.275	0.24	6.58986e-05	0
GREM1	5.12877e-09	0.345511	0.622	0.709	9.13895e-05	0
SERPINB9	1.11159e-08	0.327075	0.708	0.694	0.000198074	0
TMEM33	5.5537e-08	0.397926	0.265	0.224	0.000989614	0
PAN3	8.46443e-08	0.364159	0.236	0.186	0.00150828	0
RIN2	8.53036e-08	0.291544	0.562	0.526	0.00152003	0
CHP1	1.11287e-07	0.31991	0.312	0.281	0.00198302	0
CDC42	1.25317e-07	0.282041	0.518	0.472	0.00223302	0
CTNNB1	1.3656e-07	0.25249	0.755	0.731	0.00243336	0
TSPYL1	1.47353e-07	0.400508	0.278	0.234	0.00262569	0
CLEC7A	2.42638e-07	0.334354	0.573	0.545	0.00432357	0
ETNK1	3.07193e-07	0.306531	0.334	0.295	0.00547386	0
RAP2B	5.08762e-07	0.386743	0.293	0.265	0.00906563	0
MDM4	1.51078e-06	0.323134	0.418	0.4	0.0269205	0
RBM6	2.92066e-06	0.302718	0.626	0.624	0.0520432	0
COLGALT1	3.07588e-06	0.35829	0.331	0.299	0.054809	0
MARCH6	3.74252e-06	0.328035	0.293	0.257	0.066688	0
FLCN	3.95593e-06	0.300514	0.411	0.374	0.0704907	0
ITGAX	5.26543e-06	0.311381	0.701	0.698	0.0938247	0
ARPC4	5.87205e-06	0.299229	0.445	0.411	0.104634	0
SMU1	7.99116e-06	0.36234	0.253	0.234	0.142395	0
PAQR7	1.18212e-05	0.34007	0.201	0.169	0.210643	0
PSMA3-AS1	2.39803e-05	0.288021	0.343	0.322	0.427304	0
WTAP	2.40162e-05	0.31451	0.503	0.472	0.427945	0
TMED2	2.49642e-05	0.309557	0.372	0.354	0.444836	0
DNAJC3	3.43885e-05	0.321249	0.37	0.332	0.612769	0
EGR1	6.21785e-05	0.401277	0.222	0.211	1	0
PPP1CB	7.26387e-05	0.308085	0.566	0.546	1	0
B4GALT1	8.14852e-05	0.28541	0.556	0.545	1	0
TLE3	8.84096e-05	0.266331	0.206	0.179	1	0
APOBEC3C	9.33914e-05	0.294948	0.266	0.244	1	0
ARF6	0.000116017	0.322672	0.287	0.274	1	0
RETREG2	0.000119321	0.385654	0.123	0.107	1	0
PRPF39	0.000152164	0.303848	0.318	0.291	1	0
TOB1	0.000200468	0.310453	0.14	0.121	1	0
C16orf54	0.000258693	0.375121	0.128	0.107	1	0
STT3A	0.000314695	0.312856	0.293	0.276	1	0
CTBP1	0.000367784	0.265214	0.346	0.328	1	0
EIF2S3	0.000376119	0.269369	0.437	0.423	1	0
SET	0.000430827	0.278625	0.605	0.593	1	0
SLC39A11	0.000444409	0.28136	0.105	0.08	1	0
TMED4	0.000457372	0.337468	0.347	0.318	1	0
ANKRD10	0.000577094	0.313455	0.363	0.356	1	0
SENP5	0.000817938	0.329083	0.175	0.16	1	0
R3HDM2	0.000939072	0.325997	0.302	0.276	1	0
TOR1AIP2	0.00100941	0.340686	0.26	0.246	1	0
PSMG3	0.00105257	0.28494	0.126	0.107	1	0
CCNDBP1	0.00111356	0.360689	0.156	0.148	1	0
C21orf33	0.00126198	0.310792	0.159	0.138	1	0
SLC35F6	0.0013318	0.397021	0.155	0.137	1	0
PPP3CA	0.00155369	0.260679	0.444	0.434	1	0
CNOT9	0.00159742	0.352277	0.192	0.169	1	0
TRIM13	0.00162888	0.394935	0.148	0.137	1	0
C2orf68	0.00166904	0.337517	0.262	0.245	1	0
WNT5A	0.00268121	0.328749	0.183	0.166	1	0
MARCH2	0.00273338	0.320318	0.28	0.266	1	0
PSMB4	0.00284993	0.32704	0.217	0.207	1	0
STRN3	0.00324562	0.271325	0.155	0.136	1	0
AAED1	0.00368877	0.256537	0.209	0.19	1	0
CACUL1	0.00763065	0.255395	0.157	0.145	1	0
CDC42SE2	0.00885236	0.250392	0.202	0.193	1	0
FP671120.4	0	1.98532	0.987	0.538	0	1
FP236383.3	0	1.9812	0.989	0.546	0	1
FP236383.2	0	1.98079	0.988	0.542	0	1
FP671120.3	0	1.97768	0.988	0.537	0	1
ZNF302	8.59371e-62	0.524223	0.676	0.582	1.53131e-57	1
COL6A3	7.86549e-57	0.251203	0.83	0.758	1.40155e-52	1
HSP90AA2P	8.74526e-34	0.623704	0.347	0.259	1.55832e-29	1
HSP90AA1	7.87694e-30	0.49641	0.651	0.571	1.40359e-25	1
NEAT1	1.598e-28	0.272685	0.815	0.745	2.84747e-24	1
MTRNR2L12	8.20738e-24	0.297956	0.817	0.769	1.46247e-19	1
GDF5OS	6.08789e-22	0.416636	0.257	0.203	1.0848e-17	1
MIS18BP1	2.00021e-16	0.595906	0.185	0.136	3.56417e-12	1
DNAJB1	2.21272e-16	0.489904	0.136	0.084	3.94284e-12	1
PNISR	1.26155e-15	0.390526	0.396	0.351	2.24795e-11	1
ANKRD11	2.78285e-13	0.495038	0.149	0.11	4.95876e-09	1
HSPA1A	5.49116e-13	0.316086	0.349	0.293	9.78471e-09	1
CCDC88A	7.63595e-13	0.497258	0.244	0.202	1.36065e-08	1
NPIPB11	2.84375e-12	0.318503	0.181	0.14	5.06728e-08	1
KIAA1109	3.02556e-12	0.630482	0.133	0.1	5.39124e-08	1
MTRNR2L8	4.91118e-12	0.265095	0.666	0.626	8.75123e-08	1
HSP90AB1	5.10447e-12	0.251448	0.412	0.356	9.09566e-08	1
ITPR2	5.44825e-12	0.391832	0.297	0.25	9.70824e-08	1
BOD1L1	8.33517e-12	0.510151	0.249	0.212	1.48524e-07	1
NPIPB3	1.47696e-11	0.349704	0.2	0.159	2.6318e-07	1
NPIPB13	4.7151e-11	0.320662	0.201	0.16	8.40183e-07	1
HSP90AA6P	5.05024e-11	0.305289	0.184	0.153	8.99901e-07	1
PRRC2C	5.73582e-11	0.33957	0.325	0.288	1.02207e-06	1
NPIPB4	8.41294e-11	0.330151	0.215	0.174	1.4991e-06	1
ITSN2	1.43752e-10	0.440997	0.169	0.127	2.56151e-06	1
PRPF38B	1.45608e-10	0.411234	0.241	0.194	2.59459e-06	1
NPIPB12	1.47059e-10	0.355696	0.198	0.162	2.62044e-06	1
NPIPB5	2.68788e-10	0.334257	0.239	0.198	4.78953e-06	1
ZNF638	4.63678e-10	0.430972	0.146	0.107	8.26228e-06	1
LPAR6	1.07737e-09	0.263598	0.363	0.32	1.91976e-05	1
GOLGB1	1.54753e-09	0.516856	0.169	0.133	2.75754e-05	1
ROCK1	2.66315e-09	0.399954	0.151	0.116	4.74547e-05	1
ZNF292	2.98247e-09	0.303047	0.184	0.141	5.31446e-05	1
ZC3H13	3.61606e-09	0.479057	0.113	0.088	6.44345e-05	1
NFIC	1.03546e-08	0.320574	0.118	0.085	0.000184509	1
BPTF	6.25443e-08	0.362834	0.146	0.114	0.00111448	1
MACF1	7.27156e-08	0.42029	0.203	0.178	0.00129572	1
PRPF4B	7.57114e-08	0.359636	0.175	0.143	0.0013491	1
ATRX	1.14204e-07	0.490867	0.228	0.197	0.00203499	1
GIMAP4	1.26205e-07	0.32814	0.117	0.089	0.00224885	1
VPS13C	1.71247e-07	0.295598	0.282	0.248	0.00305146	1
AKAP9	1.8663e-07	0.336666	0.225	0.191	0.00332557	1
SKI	2.44382e-07	0.321038	0.175	0.147	0.00435464	1
ZNF106	2.83428e-07	0.262363	0.152	0.126	0.00505041	1
EIF3A	3.22052e-07	0.520514	0.13	0.11	0.00573864	1
CNTRL	8.00169e-07	0.385598	0.166	0.137	0.0142582	1
AC122718.1	8.19514e-07	0.309331	0.124	0.094	0.0146029	1
CCDC144B	1.21127e-06	0.386225	0.115	0.089	0.0215836	1
CEP350	1.2186e-06	0.297206	0.174	0.141	0.0217142	1
JMJD1C	2.58288e-06	0.26145	0.168	0.136	0.0460243	1
MAP4K4	2.96237e-06	0.252538	0.115	0.083	0.0527865	1
SETX	3.3097e-06	0.294417	0.162	0.137	0.0589756	1
ASH1L	3.47522e-06	0.288645	0.116	0.088	0.061925	1
SRRM2	3.57391e-06	0.286689	0.235	0.209	0.0636835	1
BAZ2B	4.41835e-06	0.441013	0.293	0.289	0.0787306	1
GCC2	5.84006e-06	0.34633	0.151	0.119	0.104064	1
MBNL1	7.94119e-06	0.278215	0.185	0.151	0.141504	1
TRA2B	9.42248e-06	0.33656	0.146	0.129	0.167899	1
DENND3	9.92401e-06	0.26884	0.171	0.151	0.176836	1
SRSF11	1.67741e-05	0.305901	0.214	0.181	0.298897	1
SCAF11	5.82281e-05	0.288342	0.247	0.223	1	1
ELF2	6.68009e-05	0.30233	0.116	0.098	1	1
TPR	6.83667e-05	0.369802	0.114	0.097	1	1
IRF2BP2	9.6396e-05	0.258191	0.149	0.124	1	1
PKN2	0.000173974	0.318257	0.122	0.103	1	1
RSRC2	0.000514068	0.281991	0.13	0.112	1	1
RBM25	0.000570116	0.288834	0.28	0.272	1	1
ARID4B	0.000690232	0.250778	0.121	0.103	1	1
ZCCHC11	0.000725233	0.252697	0.123	0.102	1	1
MYCBP2	0.000762969	0.282952	0.143	0.132	1	1
RBM5	0.00105416	0.298198	0.14	0.129	1	1
BIRC6	0.00292151	0.328167	0.138	0.125	1	1
SAFB2	0.00370655	0.250359	0.114	0.103	1	1
ATP8B4	0.00467348	0.261216	0.116	0.11	1	1
UBXN4	0.00548544	0.267831	0.128	0.115	1	1
ZFC3H1	0.00985409	0.299755	0.124	0.117	1	1
RPL3	0	3.13689	0.998	0.2	0	2
RPL3P4	0	2.9687	0.993	0.134	0	2
RPL3P2	0	1.24886	0.73	0.031	0	2
RPL3P7	8.33283e-165	0.25802	0.223	0.009	1.48483e-160	2
FTH1P10	6.21742e-56	0.417553	0.636	0.401	1.10788e-51	2
FTH1P20	5.20144e-53	0.436217	0.557	0.332	9.26844e-49	2
FTLP3	4.0719e-49	0.328473	0.697	0.445	7.25572e-45	2
FTH1P2	6.02494e-49	0.39573	0.572	0.338	1.07358e-44	2
FTH1P8	1.82999e-47	0.401534	0.523	0.299	3.26086e-43	2
FTH1P5	3.15698e-46	0.402285	0.501	0.284	5.62542e-42	2
FTL	7.55029e-46	0.254623	0.929	0.832	1.34539e-41	2
FTH1P7	2.53328e-45	0.407251	0.498	0.287	4.51405e-41	2
FTH1P3	7.35424e-44	0.376896	0.5	0.29	1.31045e-39	2
PFN1	2.66264e-40	0.477964	0.513	0.324	4.74455e-36	2
TMSB10	6.81253e-39	0.463721	0.54	0.349	1.21392e-34	2
FTH1P23	8.93234e-39	0.299931	0.441	0.237	1.59165e-34	2
RPL18A	1.35438e-37	0.413034	0.49	0.301	2.41337e-33	2
RPL18AP3	8.14774e-36	0.380612	0.44	0.261	1.45185e-31	2
RPS14	2.51376e-34	0.401201	0.564	0.376	4.47927e-30	2
RPS2	8.7017e-34	0.499978	0.431	0.257	1.55056e-29	2
AIF1	1.79499e-33	0.31772	0.67	0.517	3.19849e-29	2
AC079250.1	3.65401e-32	0.3397	0.409	0.237	6.51108e-28	2
RPS2P46	1.25624e-30	0.416032	0.359	0.203	2.23849e-26	2
RPS2P7	1.15457e-27	0.369132	0.33	0.184	2.05732e-23	2
RPS2P5	1.79331e-27	0.399552	0.318	0.169	3.19551e-23	2
GLUL	1.05056e-26	0.416999	0.388	0.242	1.87199e-22	2
RPS2P55	1.39891e-26	0.329738	0.319	0.175	2.49273e-22	2
CFL1	7.07355e-26	0.33258	0.451	0.282	1.26044e-21	2
S100A11	5.35286e-25	0.297532	0.468	0.311	9.53826e-21	2
RPS6	4.53244e-24	0.293909	0.537	0.369	8.07636e-20	2
AL355802.1	7.46105e-24	0.259997	0.28	0.144	1.32948e-19	2
ALDOA	1.11034e-23	0.438593	0.286	0.162	1.97851e-19	2
SRGN	2.85696e-21	0.343981	0.44	0.299	5.09082e-17	2
MYL6	3.3124e-21	0.438795	0.402	0.254	5.90237e-17	2
HLA-DPB1	2.5968e-20	0.382785	0.369	0.229	4.62724e-16	2
RPL13	5.62129e-20	0.321064	0.481	0.347	1.00166e-15	2
RPS3	5.89306e-20	0.382949	0.333	0.213	1.05009e-15	2
RPL19	1.1122e-19	0.374662	0.385	0.254	1.98183e-15	2
RPLP1	2.49791e-19	0.274381	0.529	0.387	4.45102e-15	2
RPS18	9.65941e-19	0.282436	0.426	0.287	1.72121e-14	2
IFITM3	3.24257e-18	0.421005	0.277	0.172	5.77794e-14	2
NAMPT	5.73461e-18	0.401999	0.224	0.119	1.02185e-13	2
RPS15	7.14685e-18	0.341781	0.337	0.215	1.2735e-13	2
ELOB	7.68989e-18	0.45211	0.237	0.141	1.37026e-13	2
RPL35	8.07232e-18	0.313871	0.4	0.267	1.43841e-13	2
AC007969.1	9.89421e-18	0.315221	0.289	0.181	1.76305e-13	2
ALOX5AP	1.8642e-17	0.394784	0.383	0.261	3.32182e-13	2
RPL13P12	2.55623e-17	0.260232	0.408	0.284	4.55495e-13	2
RPL32	2.73491e-17	0.37248	0.353	0.229	4.87334e-13	2
CST3	2.82523e-17	0.295329	0.378	0.268	5.03428e-13	2
RPL8	5.27166e-17	0.318539	0.355	0.235	9.39358e-13	2
TFRC	3.93741e-16	0.467325	0.192	0.099	7.01606e-12	2
ENO1	4.98412e-16	0.40159	0.307	0.199	8.8812e-12	2
AC026403.1	9.18566e-16	0.314164	0.254	0.145	1.63679e-11	2
FOSL2	1.10942e-15	0.377549	0.209	0.12	1.97687e-11	2
NAMPTP1	1.81789e-15	0.365171	0.146	0.073	3.2393e-11	2
RPLP0	1.83e-15	0.324726	0.308	0.193	3.26088e-11	2
RPLP0P6	2.0781e-15	0.280101	0.232	0.13	3.70296e-11	2
RPL37A	2.71134e-15	0.266478	0.364	0.243	4.83134e-11	2
RPL10	3.99757e-15	0.255422	0.363	0.243	7.12328e-11	2
NDUFB2	7.64352e-15	0.376454	0.26	0.173	1.362e-10	2
HLA-DRB5	8.53715e-15	0.26571	0.389	0.242	1.52123e-10	2
CAPZA1	9.206e-15	0.27268	0.642	0.503	1.64042e-10	2
FPR1	1.01678e-14	0.282389	0.336	0.219	1.8118e-10	2
CD63	1.2776e-14	0.310205	0.371	0.238	2.27655e-10	2
UQCRQ	2.18465e-14	0.423659	0.195	0.121	3.89283e-10	2
SERPINA1	2.45953e-14	0.309387	0.189	0.111	4.38263e-10	2
ATP5E	2.64706e-14	0.250029	0.428	0.301	4.7168e-10	2
SNORD99	3.23172e-14	0.321548	0.232	0.123	5.75861e-10	2
TPI1	9.91222e-14	0.30362	0.285	0.175	1.76626e-09	2
RPL7	1.29238e-13	0.316814	0.279	0.177	2.3029e-09	2
SH3BGRL3	1.52221e-13	0.299207	0.222	0.131	2.71243e-09	2
SLC2A3	2.24754e-13	0.382575	0.243	0.161	4.0049e-09	2
UBA52	2.94841e-13	0.264767	0.414	0.294	5.25377e-09	2
PSMB6	2.95331e-13	0.476713	0.164	0.097	5.2625e-09	2
H3F3B	3.69769e-13	0.269171	0.451	0.332	6.58891e-09	2
RNF144B	3.94284e-13	0.344129	0.272	0.166	7.02574e-09	2
TSPO	4.08861e-13	0.36473	0.199	0.109	7.2855e-09	2
RAB31	5.01075e-13	0.286383	0.261	0.163	8.92865e-09	2
RPL7P9	5.32962e-13	0.282289	0.216	0.127	9.49686e-09	2
C4orf3	6.31271e-13	0.424269	0.189	0.109	1.12486e-08	2
ACTG1	1.14124e-12	0.292371	0.379	0.281	2.03358e-08	2
COX4I1	1.144e-12	0.408547	0.218	0.135	2.0385e-08	2
CD14	1.29854e-12	0.261153	0.406	0.303	2.31387e-08	2
EIF1	1.40069e-12	0.252994	0.488	0.383	2.49589e-08	2
H2AFY	2.0435e-12	0.419236	0.196	0.118	3.64131e-08	2
SSR4	2.45504e-12	0.352526	0.231	0.144	4.37464e-08	2
RPL7P1	3.67813e-12	0.271079	0.201	0.119	6.55405e-08	2
NDUFA4	4.92944e-12	0.398932	0.176	0.109	8.78378e-08	2
VAMP8	6.4203e-12	0.411924	0.192	0.107	1.14403e-07	2
POMP	9.78011e-12	0.317237	0.231	0.152	1.74272e-07	2
CCL4	1.26588e-11	0.414422	0.147	0.072	2.25567e-07	2
EIF4EBP1	4.26031e-11	0.562093	0.115	0.067	7.59145e-07	2
LIMS1	5.06032e-11	0.276005	0.206	0.131	9.01698e-07	2
UQCR10	7.0639e-11	0.281256	0.295	0.208	1.25872e-06	2
TREM2	7.94027e-11	0.381481	0.282	0.186	1.41488e-06	2
S100A8	8.96822e-11	0.32384	0.136	0.075	1.59805e-06	2
SYNGR2	1.08999e-10	0.313225	0.202	0.132	1.94225e-06	2
PPIA	2.1229e-10	0.29006	0.223	0.153	3.7828e-06	2
MPC2	2.41521e-10	0.359316	0.207	0.123	4.30366e-06	2
COX5B	3.11251e-10	0.29008	0.168	0.106	5.54618e-06	2
CCL4L2	3.14882e-10	0.371838	0.159	0.083	5.61088e-06	2
ACSL1	4.26889e-10	0.257772	0.259	0.153	7.60674e-06	2
RPS27AP16	5.54706e-10	0.285805	0.247	0.169	9.88431e-06	2
COTL1	6.04907e-10	0.296091	0.251	0.166	1.07788e-05	2
ATP5L	8.25792e-10	0.28522	0.208	0.147	1.47148e-05	2
RPS27A	1.03425e-09	0.265212	0.374	0.274	1.84293e-05	2
ATP5J	1.2677e-09	0.336899	0.203	0.129	2.25892e-05	2
ANAPC11	1.4863e-09	0.335534	0.135	0.074	2.64845e-05	2
MTHFD2	1.58435e-09	0.472044	0.122	0.074	2.82315e-05	2
DPYSL2	1.69442e-09	0.252712	0.464	0.357	3.01928e-05	2
PSME2	2.09726e-09	0.278945	0.162	0.091	3.73711e-05	2
RBX1	2.32598e-09	0.387006	0.148	0.089	4.14466e-05	2
COX8A	2.39337e-09	0.262856	0.127	0.081	4.26474e-05	2
SLC25A5	2.52337e-09	0.352158	0.169	0.106	4.49639e-05	2
PGK1	4.08607e-09	0.36082	0.182	0.12	7.28097e-05	2
NOP10	6.99376e-09	0.316554	0.194	0.128	0.000124622	2
CXCL16	9.43838e-09	0.326499	0.199	0.133	0.000168183	2
TMEM176B	1.14321e-08	0.342058	0.173	0.114	0.000203709	2
COX7A2	1.51091e-08	0.357214	0.159	0.098	0.00026923	2
ATP5B	1.84814e-08	0.357459	0.139	0.086	0.00032932	2
PPT1	2.23381e-08	0.305841	0.251	0.172	0.000398043	2
LAPTM4A	2.45072e-08	0.298733	0.18	0.121	0.000436694	2
PFDN5	2.8352e-08	0.258861	0.212	0.155	0.000505205	2
S100A9	3.87996e-08	0.27799	0.13	0.074	0.00069137	2
BCAP31	4.02761e-08	0.410421	0.15	0.093	0.000717679	2
CD83	4.96941e-08	0.293268	0.108	0.062	0.000885499	2
LMAN2	5.02448e-08	0.296289	0.178	0.127	0.000895312	2
CCL3L3	5.33084e-08	0.38347	0.122	0.063	0.000949903	2
PLEK	5.66115e-08	0.259368	0.186	0.118	0.00100876	2
RPS17	8.78527e-08	0.262513	0.198	0.133	0.00156545	2
CHP11	9.22441e-08	0.27967	0.378	0.281	0.0016437	2
UBL5	9.3304e-08	0.251756	0.134	0.082	0.00166258	2
TMEM258	1.19275e-07	0.328917	0.128	0.079	0.00212537	2
PSMB3	1.60528e-07	0.317719	0.134	0.083	0.00286044	2
ANXA5	1.60791e-07	0.298788	0.203	0.133	0.00286514	2
VEGFA	1.7886e-07	0.268559	0.111	0.062	0.0031871	2
LDHA	1.83982e-07	0.25351	0.225	0.149	0.00327837	2
GUK1	2.10699e-07	0.263979	0.119	0.073	0.00375445	2
RACK1	2.32077e-07	0.274379	0.308	0.207	0.00413538	2
C3AR1	2.52376e-07	0.297766	0.24	0.179	0.00449709	2
SEC61B	3.47683e-07	0.3573	0.103	0.058	0.00619536	2
SYAP1	4.87741e-07	0.32927	0.128	0.078	0.00869105	2
ELOC	4.92712e-07	0.354963	0.126	0.076	0.00877963	2
ATP5G2	5.34724e-07	0.251457	0.151	0.096	0.00952824	2
RAN	6.56666e-07	0.318474	0.117	0.076	0.0117011	2
AKR1B1	7.26923e-07	0.2657	0.17	0.116	0.012953	2
BTF3	8.49563e-07	0.370232	0.187	0.122	0.0151384	2
GADD45GIP1	9.82833e-07	0.292568	0.108	0.061	0.0175131	2
PHPT1	1.2201e-06	0.330655	0.119	0.078	0.0217409	2
PRR13	1.43793e-06	0.257597	0.159	0.104	0.0256225	2
LGALS1	1.72549e-06	0.338991	0.122	0.073	0.0307466	2
COX7C	2.55175e-06	0.252449	0.143	0.093	0.0454695	2
COPS6	2.96079e-06	0.258367	0.107	0.069	0.0527583	2
TMEM230	3.14225e-06	0.261391	0.124	0.072	0.0559918	2
PLAUR	3.68168e-06	0.266958	0.163	0.099	0.0656039	2
COX6C	3.9391e-06	0.2506	0.117	0.072	0.0701908	2
SOD2	4.23206e-06	0.319881	0.172	0.118	0.075411	2
ATP6V0E1	4.38803e-06	0.262877	0.191	0.143	0.0781903	2
PILRA	7.08152e-06	0.276622	0.122	0.079	0.126186	2
GLRX	1.54018e-05	0.27717	0.167	0.112	0.274444	2
MINOS1	4.1803e-05	0.313982	0.133	0.088	0.744887	2
NOP53	7.23225e-05	0.250985	0.108	0.074	1	2
PEBP1	7.75184e-05	0.277997	0.105	0.071	1	2
MFSD1	0.000105903	0.291021	0.15	0.11	1	2
LYN	0.000172915	0.739657	0.131	0.097	1	2
RGS16	0.000181201	0.28669	0.155	0.098	1	2
VSIR	0.00153555	0.250375	0.205	0.153	1	2
EIF4E	0.00220893	0.257629	0.138	0.1	1	2
UQCRB	0.00291079	0.490887	0.125	0.102	1	2
SMIM11A	0	3.24626	0.987	0.012	0	3
SMIM11B	0	3.17159	0.968	0.015	4.39813e-307	3
FPR11	1.86712e-05	0.518085	0.369	0.233	0.332702	3
PSMD11	2.25881e-05	1.03819	0.299	0.118	0.402498	3
PSMB41	2.86527e-05	0.60632	0.35	0.209	0.510562	3
NDUFA6	3.22696e-05	0.752832	0.172	0.067	0.575012	3
NIPSNAP2	5.03765e-05	0.59033	0.14	0.049	0.89766	3
RPL21P119	5.38456e-05	0.287526	0.382	0.214	0.959474	3
RPL21P75	8.02195e-05	0.251503	0.389	0.237	1	3
RPL27	8.68473e-05	0.344129	0.567	0.383	1	3
RPS19	0.000100643	0.259334	0.618	0.48	1	3
ANXA51	0.000113118	0.679025	0.255	0.141	1	3
HLA-DRB51	0.00015634	0.356915	0.427	0.26	1	3
C21orf331	0.000196067	0.576897	0.255	0.145	1	3
LGALS11	0.000219046	0.68793	0.159	0.078	1	3
CTSD	0.000227823	0.620739	0.306	0.157	1	3
CPNE1	0.000235758	0.663191	0.159	0.07	1	3
AXL1	0.000246505	0.453275	0.65	0.536	1	3
EIF2S31	0.00025993	0.325849	0.529	0.428	1	3
DAZAP2	0.000275553	0.477683	0.185	0.113	1	3
RPS6KA1	0.000284605	0.591025	0.166	0.073	1	3
OLR1	0.000338393	0.380911	0.503	0.377	1	3
PAFAH1B2	0.000375525	0.623445	0.242	0.154	1	3
SRSF2	0.000403744	0.650597	0.306	0.185	1	3
DERL2	0.00044539	0.667253	0.121	0.061	1	3
CHP12	0.000628279	0.522168	0.389	0.293	1	3
ARPC41	0.000636065	0.264092	0.573	0.423	1	3
ATP5G1	0.000663622	0.551406	0.14	0.067	1	3
GSTK1	0.000776734	0.392025	0.153	0.056	1	3
RSL1D1	0.000810373	0.586733	0.172	0.101	1	3
UQCRQ1	0.000846925	0.627856	0.229	0.129	1	3
GMFG	0.00102527	0.555489	0.166	0.101	1	3
AL133216.2	0.00118741	0.3237	0.146	0.075	1	3
C5AR1	0.00122865	0.673502	0.217	0.108	1	3
TREM21	0.00127756	0.447451	0.299	0.198	1	3
SELENOT	0.00137888	0.488222	0.146	0.068	1	3
CD631	0.0014078	0.279104	0.376	0.255	1	3
SLC35B1	0.00155804	0.545255	0.127	0.06	1	3
AC116667.1	0.00162479	0.517212	0.217	0.121	1	3
ARPC2	0.00174397	0.320413	0.49	0.381	1	3
OAZ1	0.00181608	0.253112	0.459	0.332	1	3
PSMB31	0.00202168	0.603518	0.185	0.089	1	3
SLC11A2	0.00208574	0.434851	0.127	0.07	1	3
ZNF331	0.002141	0.281458	0.14	0.067	1	3
ARL8B	0.00222467	0.428579	0.121	0.063	1	3
ORMDL1	0.00228376	0.378831	0.134	0.067	1	3
B3GNT5	0.00235954	0.477705	0.185	0.091	1	3
DCTN4	0.00247944	0.548248	0.102	0.048	1	3
LYZ	0.00249275	0.683546	0.14	0.083	1	3
RAN1	0.00251557	0.357434	0.166	0.08	1	3
TMSB4XP8	0.00260077	0.256911	0.713	0.557	1	3
ARPC3	0.00300052	0.41037	0.242	0.167	1	3
MAN1A1	0.00302483	0.469296	0.102	0.038	1	3
ATP5H	0.00309042	0.602673	0.134	0.083	1	3
FAM96A	0.00335651	0.528044	0.14	0.066	1	3
MYDGF	0.003513	0.453621	0.102	0.049	1	3
RPS15A	0.00364284	0.363949	0.223	0.112	1	3
NDUFB7	0.00379904	0.444456	0.108	0.055	1	3
RPL9P18	0.0041957	0.25479	0.185	0.102	1	3
GABPB1	0.00433051	0.295731	0.108	0.047	1	3
MARCH61	0.00448492	0.304868	0.42	0.27	1	3
TFRC1	0.00468909	0.461404	0.204	0.11	1	3
ATP5B1	0.00478185	0.363129	0.159	0.092	1	3
S100A81	0.0049095	0.356382	0.166	0.082	1	3
SSR1	0.00511531	0.347231	0.331	0.27	1	3
RUBCN	0.00536368	0.274068	0.14	0.059	1	3
ADORA3	0.00544135	0.340769	0.223	0.135	1	3
CCDC47	0.005926	0.612772	0.146	0.08	1	3
HNRNPR	0.00619527	0.477666	0.166	0.086	1	3
RPS21	0.00622955	0.295476	0.389	0.28	1	3
RPS29	0.00632818	0.284992	0.325	0.244	1	3
STOM	0.00633375	0.30625	0.331	0.215	1	3
MIER1	0.00644649	0.404244	0.21	0.13	1	3
RBX11	0.00655508	0.336316	0.172	0.096	1	3
CAMK2D	0.00679382	0.328315	0.204	0.103	1	3
HNRNPC	0.0069351	0.264601	0.223	0.114	1	3
HMGB1P51	0.00696876	0.551521	0.102	0.048	1	3
SUPT16H	0.00713544	0.560834	0.115	0.053	1	3
CMC2	0.0074245	0.257914	0.35	0.216	1	3
C9orf72	0.00806108	0.357989	0.255	0.153	1	3
AAK1	0.00818527	0.536633	0.185	0.109	1	3
NDUFC1	0.00835103	0.404331	0.159	0.082	1	3
MTUS1	0.00844555	1.01732	0.159	0.051	1	3
RPL9P7	0.00853291	0.253635	0.268	0.191	1	3
AHSA1	0.00867434	0.428952	0.153	0.083	1	3
BTF31	0.00868584	0.365117	0.191	0.13	1	3
ELOC1	0.00871185	0.278523	0.185	0.081	1	3
COX7A21	0.00887389	0.310817	0.191	0.105	1	3
DSE	0.0090785	0.266619	0.146	0.081	1	3
TMBIM4	0.00908523	1.48398	0.255	0.171	1	3
BCAP311	0.00932247	0.369035	0.166	0.1	1	3
NUFIP2	0.00946003	0.454653	0.146	0.089	1	3
PIGR	0.00951307	0.368962	0.108	0.061	1	3
YWHAG	0.00989135	0.433513	0.14	0.07	1	3
TNFRSF13C	0.00989761	0.45325	0.217	0.15	1	3
GPR89A	2.04959e-286	3.71967	1	0.008	3.65217e-282	4
GPR89B	3.18102e-274	3.455	0.976	0.007	5.66825e-270	4
MEF2C	1.27637e-07	0.819735	0.52	0.33	0.00227437	4
CTSD1	3.40267e-05	0.656066	0.307	0.157	0.606322	4
PARP1	5.06172e-05	0.976943	0.142	0.051	0.901948	4
ATF7IP	7.4041e-05	0.669622	0.181	0.076	1	4
PEBP11	0.000152179	0.901474	0.157	0.074	1	4
RPL7L1	0.0007204	0.707094	0.165	0.078	1	4
COPB1	0.00108853	0.65012	0.157	0.081	1	4
DARS	0.00127174	0.533216	0.157	0.073	1	4
GNAS	0.00144376	0.377207	0.52	0.369	1	4
MAN1A11	0.00144571	0.404153	0.118	0.038	1	4
BDP1	0.00153821	0.752005	0.213	0.12	1	4
HLA-DPA1	0.00169208	0.300877	0.441	0.361	1	4
ARHGAP12	0.00171613	0.638722	0.142	0.09	1	4
GMFG1	0.00209765	0.766936	0.173	0.101	1	4
FBXW7	0.00237738	0.623798	0.126	0.058	1	4
HLA-DMB	0.00257854	0.562064	0.244	0.177	1	4
GPR34	0.00281159	0.288664	0.315	0.191	1	4
TRAK1	0.00290413	0.777428	0.102	0.05	1	4
EIF1AX	0.00312664	0.651104	0.173	0.087	1	4
PUM2	0.00323456	0.549628	0.118	0.065	1	4
ASAH1	0.0033378	0.526927	0.315	0.214	1	4
ANXA7	0.00346654	0.513432	0.142	0.074	1	4
RPL37	0.0036115	0.27942	0.299	0.198	1	4
DHX36	0.00486831	0.41958	0.165	0.085	1	4
VCP	0.00500082	0.510008	0.134	0.065	1	4
AC005154.1	0.00521918	0.515289	0.126	0.07	1	4
DERL21	0.00525164	0.565104	0.118	0.061	1	4
TREM22	0.00562859	0.3355	0.299	0.198	1	4
EIF3H	0.00645648	0.429204	0.134	0.075	1	4
SRRM1	0.00666063	0.425818	0.425	0.292	1	4
ATP5A1	0.00674433	0.554362	0.189	0.11	1	4
CHD1	0.00675764	0.433211	0.299	0.185	1	4
VAMP81	0.00686	0.494355	0.228	0.117	1	4
HLA-DRB52	0.00729986	0.346652	0.362	0.261	1	4
APRT	0.00746779	0.593264	0.11	0.053	1	4
LHFPL2	0.00750351	0.354758	0.244	0.158	1	4
COPS61	0.007653	0.491089	0.126	0.074	1	4
LRPPRC	0.00829237	0.385498	0.15	0.071	1	4
LY86	0.00855821	0.316225	0.244	0.115	1	4
FAR1	0.00882821	0.460583	0.102	0.05	1	4
AKAP11	0.00903206	0.417235	0.102	0.043	1	4
UBL3	0.00966732	0.383557	0.11	0.048	1	4
RAB311	0.00970286	0.282857	0.276	0.175	1	4
HLA-DMA	0.0097227	0.457553	0.299	0.211	1	4
PTPN2	0.00996711	0.451883	0.22	0.126	1	4
PCNT	0.00997724	0.346026	0.11	0.055	1	4
SERF1A	8.50386e-201	3.19664	0.989	0.005	1.5153e-196	5
SERF1B	1.02911e-200	3.14492	0.989	0.004	1.83377e-196	5
PPP1R18	1.33405e-05	0.988344	0.17	0.043	0.237715	5
SIRT2	3.39619e-05	0.976736	0.136	0.029	0.605167	5
SF3B2	5.29171e-05	1.47682	0.227	0.081	0.94293	5
TXN	7.14974e-05	0.741318	0.182	0.058	1	5
ANKRD40	8.67706e-05	0.477019	0.364	0.17	1	5
MT-ATP6	0.000119245	0.413167	0.795	0.58	1	5
PRR131	0.000219993	0.614437	0.25	0.111	1	5
MCFD2	0.000226824	0.653237	0.148	0.039	1	5
WDR33	0.000259999	0.660413	0.125	0.033	1	5
ELAVL1	0.000286501	1.02008	0.125	0.044	1	5
MTATP6P1	0.000336017	0.37032	0.659	0.456	1	5
FTLP31	0.000393937	0.275332	0.705	0.478	1	5
TMEM176A	0.000413948	0.843087	0.125	0.043	1	5
MED4	0.000440595	0.764309	0.125	0.042	1	5
TYROBP	0.000468337	0.383642	0.443	0.286	1	5
DMXL2	0.000526257	0.86225	0.159	0.056	1	5
GNB2	0.000697785	0.912633	0.114	0.053	1	5
RHOG	0.000824017	0.755673	0.17	0.056	1	5
AC099336.2	0.000856446	0.2966	0.5	0.322	1	5
FKBP5	0.000902072	0.568169	0.33	0.224	1	5
PNRC2	0.00109893	1.04336	0.159	0.058	1	5
AC079015.1	0.00127403	0.582681	0.102	0.025	1	5
CUL5	0.00147475	0.395961	0.216	0.093	1	5
FPR12	0.00153846	0.571316	0.352	0.234	1	5
CD69	0.00194916	0.75082	0.114	0.028	1	5
USP48	0.00198943	0.508061	0.125	0.04	1	5
LAP3	0.00202465	0.663544	0.295	0.161	1	5
AP000936.3	0.00207429	0.270558	0.42	0.269	1	5
EGR11	0.00210608	0.516703	0.318	0.215	1	5
PHC3	0.00211202	0.697142	0.17	0.09	1	5
CYFIP1	0.00218574	1.21729	0.295	0.169	1	5
NDUFB6	0.00232765	0.634044	0.114	0.04	1	5
UBQLN1	0.00247822	0.546478	0.148	0.05	1	5
TMSB101	0.00262617	0.491015	0.545	0.374	1	5
LRRC58	0.00268549	0.524775	0.102	0.035	1	5
SRSF7	0.00284661	0.878992	0.17	0.085	1	5
C11orf58	0.00287691	0.428058	0.261	0.115	1	5
ITSN21	0.00289339	0.455944	0.284	0.142	1	5
SMG1P2	0.00318473	0.489938	0.125	0.07	1	5
SMIM7	0.00339803	0.601991	0.102	0.032	1	5
LILRB1	0.00339832	0.477833	0.193	0.101	1	5
XPA	0.00352818	0.476331	0.125	0.046	1	5
C4orf31	0.00355926	0.384142	0.227	0.119	1	5
PPIAP22	0.00364634	0.390261	0.17	0.08	1	5
ZFAND5	0.00374946	1.27608	0.148	0.067	1	5
HADHB	0.0040289	0.574272	0.17	0.055	1	5
SMG1P5	0.00411014	0.492669	0.159	0.074	1	5
R3HDM21	0.00418923	0.38947	0.409	0.286	1	5
KDELR1	0.00437451	0.567654	0.102	0.041	1	5
ARHGAP21	0.00442378	0.464483	0.227	0.097	1	5
VEGFB	0.00459452	0.490576	0.102	0.039	1	5
SCPEP1	0.00468651	0.800726	0.148	0.077	1	5
PTPRA	0.0046931	0.505475	0.136	0.042	1	5
PAPD4	0.00472727	0.40648	0.148	0.064	1	5
ST3GAL6	0.00476564	0.448215	0.216	0.108	1	5
HCK	0.00505499	0.465743	0.227	0.097	1	5
WSB1	0.00522882	0.294765	0.648	0.522	1	5
TPP1	0.00525477	0.633507	0.193	0.1	1	5
PPP2R5C	0.00541615	0.474351	0.307	0.215	1	5
LY96	0.00576858	0.755613	0.114	0.044	1	5
CREG1	0.00594192	0.654549	0.205	0.123	1	5
ALOX5AP1	0.00596278	0.260415	0.398	0.277	1	5
U2SURP	0.00651641	0.430321	0.239	0.146	1	5
PTTG1IP	0.00664012	0.76587	0.193	0.105	1	5
LDHB	0.00673243	0.509272	0.102	0.05	1	5
GPN3	0.00683411	0.587279	0.159	0.049	1	5
ARRB2	0.00715873	0.335997	0.318	0.127	1	5
RPS211	0.00720912	0.380552	0.273	0.167	1	5
DDX10	0.00721298	0.668036	0.102	0.049	1	5
BZW1	0.00747802	0.386038	0.17	0.085	1	5
BAG5	0.00798143	0.305189	0.125	0.024	1	5
TRIM44	0.00801456	0.471269	0.136	0.054	1	5
PPT11	0.0080956	0.258095	0.318	0.182	1	5
SCNM1	0.00831482	0.365673	0.148	0.078	1	5
TRIM8	0.00862028	0.475927	0.102	0.028	1	5
FKBP3	0.00876778	0.608107	0.114	0.037	1	5
RPL131	0.00900873	0.333933	0.511	0.364	1	5
PPP1R3B	0.00910756	0.481845	0.125	0.045	1	5
KATNBL1	0.00914068	0.627612	0.125	0.048	1	5
RIOK3	0.00920644	0.422923	0.136	0.05	1	5
FRG1CP	5.58472e-41	3.48598	0.931	0.038	9.95141e-37	6
FRG1KP	4.17356e-34	3.10809	0.793	0.021	7.43686e-30	6
CU459211.1	8.1171e-32	2.31565	0.828	0.022	1.44639e-27	6
FRG1DP	2.80712e-26	1.91866	0.724	0.025	5.00201e-22	6
FRG1JP	2.17417e-25	2.37945	0.759	0.04	3.87416e-21	6
FRG1	1.15977e-22	3.07237	0.828	0.061	2.06659e-18	6
FRG1BP	2.99367e-21	2.40889	0.759	0.042	5.33442e-17	6
AL592183.1	2.50838e-19	2.2162	0.621	0.023	4.46969e-15	6
FRG1HP	5.95957e-19	2.73928	0.828	0.062	1.06194e-14	6
FRG1EP	2.16501e-12	1.61012	0.379	0.018	3.85784e-08	6
AC116618.1	3.11082e-08	0.91258	0.379	0.018	0.000554318	6
ACACA	0.00012666	2.2483	0.172	0.026	1	6
RPL23P8	0.000224752	0.887217	0.414	0.22	1	6
AC135178.6	0.000247313	0.999326	0.207	0.065	1	6
STRN31	0.00035826	1.22777	0.31	0.144	1	6
AC007038.2	0.000499788	1.14843	0.31	0.107	1	6
SLC25A25-AS1	0.00050843	1.36456	0.172	0.047	1	6
RPS24P8	0.000570962	1.39566	0.241	0.098	1	6
GOLGA8N	0.000623106	1.05393	0.172	0.038	1	6
AC092754.1	0.000676573	0.341999	0.138	0.055	1	6
AL009174.1	0.000886292	1.41978	0.241	0.102	1	6
MYH9	0.00114233	1.24075	0.276	0.096	1	6
RPL23	0.00128724	0.796138	0.621	0.469	1	6
TMSB4XP2	0.00155179	0.422932	0.517	0.288	1	6
EML1	0.00160972	1.25432	0.103	0.009	1	6
FO393411.1	0.00184331	0.707199	0.414	0.263	1	6
ITPRIP	0.00213346	1.23089	0.172	0.041	1	6
IL6ST	0.00216359	0.683228	0.621	0.395	1	6
PDCD10	0.00229315	2.93435	0.103	0.047	1	6
CPED1	0.00234159	1.28777	0.241	0.098	1	6
GLDN	0.00235636	0.935769	0.448	0.28	1	6
PSMA3-AS11	0.00236102	0.774483	0.552	0.331	1	6
CPNE8	0.00245813	1.22496	0.138	0.021	1	6
CAPZA11	0.00262223	0.618953	0.69	0.522	1	6
WTAP1	0.00337161	0.980909	0.586	0.485	1	6
AP1G1	0.00338537	1.27228	0.345	0.252	1	6
ELMO1	0.00362115	0.433808	0.552	0.32	1	6
AC026471.4	0.00375845	1.49664	0.138	0.032	1	6
PLAT	0.00403481	0.9528	0.103	0.02	1	6
NUDT19	0.00441641	1.33674	0.207	0.103	1	6
TMTC3	0.00507556	1.2884	0.138	0.043	1	6
SERINC3	0.00549134	1.33242	0.207	0.053	1	6
LPAR2	0.00549963	1.06802	0.103	0.032	1	6
CLEC7A1	0.00550887	0.509357	0.69	0.557	1	6
ETNK11	0.00588443	0.915422	0.483	0.311	1	6
STAM2	0.006562	1.41064	0.172	0.047	1	6
RBM61	0.00666648	0.381137	0.793	0.624	1	6
RPRD1B	0.00671077	0.999682	0.103	0.012	1	6
CDKAL1	0.00706942	1.44992	0.138	0.067	1	6
SLX1B	0.00725424	0.774242	0.103	0.02	1	6
FLCN1	0.00738954	0.461221	0.586	0.389	1	6
PLEKHM1P1	0.00746398	0.968858	0.172	0.025	1	6
AC010677.1	0.00771612	0.344434	0.379	0.175	1	6
WWTR1	0.00772812	0.623744	0.345	0.144	1	6
LINC02232	0.00844385	1.07803	0.103	0.019	1	6
HERPUD2	0.00850351	1.26832	0.138	0.052	1	6
TSPYL11	0.00860867	0.97275	0.448	0.253	1	6
MLX	0.00921935	0.831282	0.276	0.189	1	6
RPL21P129	0.00945257	0.324335	0.103	0.017	1	6
PFKFB2	0.00945274	1.32382	0.138	0.074	1	6
